# Supplementary material for: Skin single-cell transcriptomics reveals a core of sebaceous gland-relevant genes shared by mice and humans
Source: BMC Genomics. 2024 Feb 3;25:137. doi: 10.1186/s12864-024-10008-8 (PMC10837983; doi:10.1186/s12864-024-10008-8)
Supplement: Supplementary file 3 — Additional file 3. [file 12864_2024_10008_MOESM3_ESM.csv]

Gene Symbol	logFC mouse	Ensemble ID mouse	logFC human	Ensemble ID human	Important protein features and functions	Key reference
ACYP2,2.563261,ENSMUSG00000060923,0.2536103,ENSG00000170634,"Acylphosphatase with potential roles in Ca2+ homeostasis, pyruvate metabolism, and apoptosis",Zhang 2016
APMAP	5.839221	ENSMUSG00000033096	2.6524248	ENSG00000101474	Membrane protein highly up-regulated during adipogenic differentiation	Albrektsen 2001
CLMP	3.983276	ENSMUSG00000032024	2.3850257	ENSG00000166250	Tight junction protein up-regulated during adipogenic differentiation	Eguchi 2005
CLSTN3,2.457828,ENSMUSG00000008153,0.7830447,ENSG00000139182,"Adhesion protein of the postsynaptic membrane, expressed at high levels in human adipose tissue",Bai 2022
ELOVL5,3.473510,ENSMUSG00000032349,1.5596387,ENSG00000012660,"Catalyzes the initial, rate-controlling reaction for the elongation of polyunsaturated long-chain fatty acids",Leonard 2000
FKBP5,4.750235,ENSMUSG00000024222,0.5711343,ENSG00000096060,"Co-chaperone for androgen and corticosteroid receptors, involved in steroid signaling",Jaaskela inen 2011
HIBADH	4.917526	ENSMUSG00000029776	0.9987033	ENSG00000106049	Enzyme involved in the oxidation of the branched-chain amino acid valine	Wanders 2012
JAGN1	2.641510	ENSMUSG00000051256	0.4057303	ENSG00000171135	Endoplasmic reticulum-resident transmembrane protein essential for neutrophil function	Wirnsberger 2014
LPCAT3	5.854686	ENSMUSG00000004270	0.6862072	ENSG00000111684	Enzyme involved in phospholipid remodeling and control of phospholipid fatty acid composition	Lagrost 2022
MCCC1	3.849271	ENSMUSG00000027709	0.4581930	ENSG00000078070	Catalyzes a critical step for leucine and isovaleric acid catabolism	Ch Cheng 2007
MCCC2	2.836710	ENSMUSG00000021646	0.5643441	ENSG00000131844	Catalyzes a critical step for leucine and isovaleric acid catabolism	Chen 2021
MOSPD1	4.716018	ENSMUSG00000023074	1.1567484	ENSG00000101928	Transmembrane protein with roles in the proliferation of mesenchymal cells	Kara 2015
PEX11A,2.931246,ENSMUSG00000030545,0.6449961,ENSG00000166821,"Involved in protein import into peroxisomes, as well as peroxisome biogenesis and proliferation",Koch 2010
PEX16,5.410875,ENSMUSG00000027222,1.1391339,ENSG00000121680,"Involved in protein import into peroxisomes, as well as peroxisome biogenesis and proliferation",Kim 2006
PMPCB	1.826678	ENSMUSG00000029017	0.8499438	ENSG00000105819	Main peptidase responsible for cleaving the mitochondrial import signal from numerous proteins	Gakh 2002
PYGB	4.442553	ENSMUSG00000033059	0.4895937	ENSG00000100994	Catalyzes the rate-limiting step of glycogenolysis by releasing glucose-1-phosphate	Mathieu 2016
RBM47,4.558278,ENSMUSG00000070780,1.4953892,ENSG00000163694,"RNA-binding protein, regulates posttranscriptional gene expression in a variety of biological processes",Shivalingappa 2021
RNF5	2.108283	ENSMUSG00000015478	0.2777680	ENSG00000204308	Membrane-bound E3 ubiquitin-protein ligase that mediates ubiquitination of target proteins	Didier 2003
SAMM50	3.730143	ENSMUSG00000022437	2.1902310	ENSG00000100347	Mitochondrial outer membrane protein required for correct cristae structure and proper assembly of the respiratory chain complexes	Ott 2012
SERPINB1	2.016565	ENSMUSG00000079049	0.8233781	ENSG00000021355	Intracellular protein that protects the cell from proteases released into the cytoplasm	Torriglia 2017
SLC1A3	1.969376	ENSMUSG00000005360	0.6139986	ENSG00000079215	Transporter that mediates the uptake of acidic amino acids (Asp/Glu)	Ktycer 2017
SND1,1.892262,ENSMUSG00000001424,0.6150163,ENSG00000197157,"Transcriptional coactivator present in multiple organelles, involved in lipid metabolism",Navarro-Imaz 2020
TMED4	1.606262	ENSMUSG00000004394	0.6853397	ENSG00000158604	Endoplasmic reticulum protein involved in heat-shock and oxidative stress responses	Hwang 2008
TMEM97	4.939064	ENSMUSG00000037278	1.5045850	ENSG00000109084	Endoplasmic reticulum-resident transmembrane protein involved in cholesterol homeostasis	Alon 2017
TRUB2,1.534258,ENSMUSG00000039826,0.4641280,ENSG00000167112,"Mitochondrial pseudouridine synthase, essential for post-transcriptional RNA modification",Antonicka 2017
