# Supplementary material for: Skin single-cell transcriptomics reveals a core of sebaceous gland-relevant genes shared by mice and humans
Source: BMC Genomics. 2024 Feb 3;25:137. doi: 10.1186/s12864-024-10008-8 (PMC10837983; doi:10.1186/s12864-024-10008-8)
Supplement: Supplementary file 4 — Additional file 4. [file 12864_2024_10008_MOESM4_ESM.csv]

Gene Symbol human	logFC human	Ensembl ID human	Gene Symbol mouse	logFC mouse	Ensembl ID mouse
IDH1	1.7149580	ENSG00000138413	Crat	6.01916956730029	ENSMUSG00000026853
TKT	1.7084679	ENSG00000163931	Tmem135	5.4439287276436	ENSMUSG00000039428
CROT	1.1533787	ENSG00000005469	Pex16	5.41087548494853	ENSMUSG00000027222
PEX16	1.1391339	ENSG00000121680	Pxmp4	5.35728530629609	ENSMUSG00000000876
GSTK1	1.1000901	ENSG00000197448	Hsd17b4	5.23135698280262	ENSMUSG00000024507
ECH1	1.0885962	ENSG00000282853	Eci2	5.16767987654169	ENSMUSG00000021417
ACAA1	0.9271567	ENSG00000060971	Acoxl	5.06106886676612	ENSMUSG00000027380
ISOC1	0.9139665	ENSG00000066583	Mvd	5.00995684409428	ENSMUSG00000006517
ACSL4	0.8948465	ENSG00000068366	Far2	4.74013196681288	ENSMUSG00000030303
HSD17B4	0.8663475	ENSG00000133835	Tkt	4.72719022683422	ENSMUSG00000021957
HSDL2	0.7918527	ENSG00000119471	Sod1	4.68585447690187	ENSMUSG00000022982
CAT	0.7745062	ENSG00000121691	Idi1	4.62717591016717	ENSMUSG00000058258
PEX11A	0.6449961	ENSG00000166821	Fdps	4.5438851276539	ENSMUSG00000059743
PMVK	0.6410509	ENSG00000163344	Acaa1b	4.52853398051412	ENSMUSG00000010651
IDH2	0.5754689	ENSG00000182054	Acox1	4.43642603417381	ENSMUSG00000020777
HACL1	0.5424089	ENSG00000131373	Cat	4.32015610969501	ENSMUSG00000027187
PXMP2	0.5125191	ENSG00000176894	Abcd3	4.29078649382185	ENSMUSG00000028127
DHRS4	0.5081086	ENSG00000284807	Acsl4	4.27898302138571	ENSMUSG00000031278
ACSL3	0.5048647	ENSG00000123983	Nudt17	4.22769434684483	ENSMUSG00000028100
ECI2	0.4722044	ENSG00000198721	Ech1	4.19063083425679	ENSMUSG00000053898
DHRS7B	0.4470134	ENSG00000109016	Idh1	4.08703579042667	ENSMUSG00000025950
ACSL1	0.4400205	ENSG00000151726	Hsdl2	4.05921505354973	ENSMUSG00000028383
MFF	0.4297293	ENSG00000168958	Acox3	3.96242803292866	ENSMUSG00000029098
AGPS	0.4107434	ENSG00000018510	Pex3	3.92595567321331	ENSMUSG00000019809
NUDT12	0.4021257	ENSG00000112874	Pex19	3.91862752791371	ENSMUSG00000003464
VWA8	0.3942695	ENSG00000102763	Phyh	3.8685024031434	ENSMUSG00000026664
PEX19	0.3894552	ENSG00000162735	Pex11g	3.84012135045985	ENSMUSG00000069633
PEX7	0.3889506	ENSG00000112357	Decr2	3.81746743038266	ENSMUSG00000036775
ACOX1	0.3815870	ENSG00000161533	Pmvk	3.80301218507112	ENSMUSG00000027952
SCP2	0.3655160	ENSG00000116171	Pnpla8	3.65850907530478	ENSMUSG00000036257
